# Supplementary material for: Mapping of Leaf Rust Resistance Loci in Two Kenyan Wheats and Development of Linked Markers
Source: Genes (Basel). 2024 May 3;15(5):583. doi: 10.3390/genes15050583 (PMC11121149; doi:10.3390/genes15050583)
Supplement: Supplementary file 1 [file genes-15-00583-s001.zip]

Archive with 1 entries (1 files):
- genes-2980064-supplementary.xlsx
