# Supplementary material for: Mapping of Leaf Rust Resistance Loci in Two Kenyan Wheats and Development of Linked Markers
Source: Genes (Basel). 2024 May 3;15(5):583. doi: 10.3390/genes15050583 (PMC11121149; doi:10.3390/genes15050583)
Supplement: Supplementary file 1 [file genes-15-00583-s001.zip › genes-2980064-supplementary.xlsx]

## Sheet: Sheet1
Supplementary Table S1. Genotyping of 64 Australian wheat varieties using markers linked to QLrAus12568_5A and QLrKK_2B and association with field leaf rust ratings
	QTL/rating	QLrAus12568_5A	QLrKK_2B	Lr Resistance rating
	Marker	sunKASP_524	sunKASP_536	1-9 scale
	Variety
1	AGT Katana	B	B	6
2	Beaufort	B	B	6
3	Bolac	B	B	8
4	Calingiri	B	B	7
5	Catalina	B	B	1
6	Chara	B	B	7
7	Cobra	B	B	3
8	Corack	B	B	7
9	Correll	B	B	6
10	Dart	A	B	2
11	Derrimut	B	B	6
12	EGA Bonnie Rock	A	B	2
13	EGA Bounty	B	B	1
14	EGA Gregory	B	B	3
15	Elmore CL PLus	B	B	2
16	Emu Rock	B	B	7
17	Envoy	B	B	7
18	Espada	B	B	1
19	Fortune	B	B	3
20	Gauntlet	B	B	5
21	Gazelle	B	B	3
22	GBA Sapphire	B	B	4
23	Giles	B	B	1
24	Gladius	B	B	5
25	Impala	B	B	8
26	Impose CL Plus	B	B	7
27	Janz	B	B	4
28	King Rock	A	B	1
29	Kord CL Plus	B	B	5
30	Kunjin	B	B	5
31	Lang	B	B	5
32	Lincoln	B	B	7
33	Livingston	B	B	6
34	Mace	B	B	6
35	Mackellar	B	B	8
36	Merlin	B	B	5
37	Naparoo	B	B	7
38	Orion	B	B	1
39	Phantom	B	B	7
40	Scout	B	B	5
41	Sentinel	B	B	1
42	Shield	A	B	1
43	Spitfire	B	B	7
44	SQP Revenue	B	B	8
45	Sunco	B	B	3
46	Suntop	B	B	4
47	Sunvale	B	B	7
48	SunMax	B	A	4
49	Sunzell	B	A	4
50	Ventura	B	B	6
51	Westonia	B	B	7
52	Wylah	B	B	4
53	Yitpi	B	B	7
54	Young	B	B	1
55	Mansfield	B	B	5
56	SF Adagio	B	B	6
57	SF Scenario	B	B	6
58	Trojan	B	B	4
59	Chief CL Plus	B	B	3
60	DS Faraday	B	B	1
61	LRPB Arrow	B	B	8
62	LRPB Flanker	B	B	2
63	LRPB Kittyhawk	B	B	3
64	Ninja	B	B	7
Parent	AUS12568	A	B	2
Parent	Kenya Kudu	B	A	2
Parent	AWDH161	B	B	9
Susceptible control	Morocco	B	B	9
Susceptible control	Avocet S	B	B	9
Number of lines carrying A allele (excluding parents)		4	2
